# Supplementary material for: Riociguat prevents hyperoxia-induced lung injury and pulmonary hypertension in neonatal rats without effects on long bone growth
Source: PLoS One. 2018 Jul 10;13(7):e0199927. doi: 10.1371/journal.pone.0199927 (PMC6038999; doi:10.1371/journal.pone.0199927)
Supplement: S1 Data — (XLSX) [file pone.0199927.s001.xlsx]

## Sheet: MWT
Group 1: RA + Placebo
	ID	1	2	3	4	5	Mean
	KD1	0.345584	0.336399	0.419753	0.311017	0.412645	0.36508
	KD2	0.368553	0.220013	0.26774	0.302849	0.23198	0.278227
	KD3	0.242485	0.311925	0.303863	0.240771	0.333193	0.286447
	KD4	0.30231	0.14883	0.282377	0.329722	0.310144	0.274677
	KD5	0.299026	0	0.355859	0.266598	0.251182	0.293166
	KD6	0.249277	0.15063	0.317661	0	0.284832	0.2506
							0.291366
Group 2: RA + Rio
	ID	1	2	3	4	5	Mean
	KD14	0.300473	0.230575	0.256951	0.284752	0.257715	0.266093
	KD15	0.338313	0.250986	0.26856	0.175529	0.294662	0.26561
	KD16	0.237438	0.204444	0.273915	0.273891	0.140934	0.226124
	KD17	0.15955	0.180943	0.250289	0.218575	0.254107	0.212693
	KD18	0.189231	0.217091	0.217927	0.187623	0.182878	0.19895
	KD19	0.18398	0.229421	0.390621	0.263641	0.211184	0.255769
							0.23754
Group 3: O2 + Placebo
	ID	1	2	3	4	5	Mean
	KD33	0.428285	0.368697	0.394291	0.404326	0.536725	0.426465
	KD34	0.372644	0.437814	0.336324	0.449982	0.362068	0.391766
	KD35	0.361524	0.291233	0.410511	0.391042	0.479127	0.386687
	KD36	0.389923	0.362389	0.379269	0.473242	0.470971	0.415159
	KD37	0.416443	0.41825	0.348567	0.473144	0.475327	0.426346
	KD38	0.391046	0.483657	0.45375	0.435165	0.503001	0.453324
							0.416625
Group 4: O2 + Rio-P (10>5>2.5)
	ID	1	2	3	4	5	Mean
	KD40	0.303498	0.357529	0.364086	0.312653	0.323134	0.33218
	KD41	0.328848	0.211022	0.226641	0.271402	0.264999	0.260582
	KD42	0.291465	0.278861	0.289201	0.294143	0.298089	0.290352
	KD43	0.269526	0.333768	0.2867	0.272363	0.340823	0.300636
	KD44	0.325418	0.31413	0.263209	0.262764	0.297881	0.29268
	KD45	0.282654	0.339279	0.299099	0.350062	0.260301	0.306279
							0.297118

## Sheet: RAC
Group 1: RA + Placebo
	ID	1	2	3	4	5	6	7	8	9	10	Mean
	KD1	14	13	13	12	8	10	13	9	14	12	11.8
	KD2	11	19	14	16	13	11	11	15	10	15	13.5
	KD3	18	13	18	15	10	11	15	13	13	12	13.8
	KD4	16	15	11	9	8	10	10	18	14	16	12.7
	KD5	11	8	10	9	12	12	15	6	8		10.1111
	KD6	11	9	13	9	11	15	8	8	13	12	10.9
												12.1352
Group 2: RA + Rio
	ID	1	2	3	4	5	6	7	8	9	10	Mean
	KD14	9	9	9	9	7	12	12	16	10	12	10.5
	KD15	16	8	10	14	13	10	10	16	15	14	12.6
	KD16	11	10	9	14	16	15	15	15	12	6	12.3
	KD17	17	13	16	15	16	17	13	10	16	15	14.8
	KD18	7	10	9	7	14	10	14	10	9	12	10.2
	KD19	8	10	8	7	7	10	13	11	11	15	10
												11.7333
Group 3: O2 + Placebo
	ID	1	2	3	4	5	6	7	8	9	10	Mean
	KD33	4	7	8	7	5	6	5	4	4	4	5.4
	KD34	5	5	3	7	5	3	5	9	7	7	5.6
	KD35	7	5	8	7	6	9	9	8	8	9	7.6
	KD36	7	7	7	7	6	6	8	7	6	6	6.7
	KD37	4	6	6	6	6	5	6	8	8	6	6.1
	KD38	9	7	6	6	8	7	6	5	7	7	6.8
												6.36667
Group 4: O2 + Rio-P (10->5->2.5)
	ID	1	2	3	4	5	6	7	8	9	10	Mean
	KD40	11	14	8	12	12	7	14	6	12	9	10.5
	KD41	11	9	9	13	10	14	12	10	12	12	11.2
	KD42	10	9	9	8	9	13	10	9	9	14	10
	KD43	13	12	12	11	9	9	11	12	9	11	10.9
	KD44	10	11	10	7	6	6	14	11	10	11	9.6
	KD45	10	9	10	8	12	10	13	10	9	18	10.9
												10.5167

## Sheet: MLI
Group 1: RA+PL
KD1-1	54	71	KD2-1	68	56.3824	KD3-1	58	66.1034	KD4-1	62	61.8387	KD5-1	63	60.8571	KD6-1	70	54.7714		58.71
KD1-2	65	58.9846	KD2-2	61	62.8525	KD3-2	51	75.1765	KD4-2	63	60.8571	KD5-2	63	60.8571	KD6-2	60	63.9		59.53
KD1-3	71	54	KD2-3	65	58.9846	KD3-3	64	59.9062	KD4-3	61	62.8525	KD5-3	57	67.2632	KD6-3	64	59.9062		65.54
KD1-4	62	61.8387	KD2-4	68	56.3824	KD3-4	64	59.9062	KD4-4	65	58.9846	KD5-4	61	62.8525	KD6-4	61	62.8525		58.71
KD1-5	64	59.9062	KD2-5	63	60.8571	KD3-5	60	63.9	KD4-5	73	52.5205	KD5-5	59	64.9831	KD6-5	62	61.8387		59.26
KD1-6	69	55.5652	KD2-6	66	58.0909	KD3-6	50	76.68	KD4-6	65	58.9846	KD5-6	70	54.7714	KD6-6	64	59.9062		59.08
KD1-7	65	58.9846	KD2-7	60	63.9	KD3-7	53	72.3396	KD4-7	60	63.9	KD5-7	76	50.4474	KD6-7	69	55.5652
KD1-8	64	59.9062	KD2-8	60	63.9	KD3-8	62	61.8387	KD4-8	62	61.8387	KD5-8	69	55.5652	KD6-8	81	47.3333
KD1-9	71	54	KD2-9	66	58.0909	KD3-9	63	60.8571	KD4-9	75	51.12	KD5-9	68	56.3824	KD6-9	63	60.8571
KD1-10	68	56.3824	KD2-10	67	57.2239	KD3-10	60	63.9	KD4-10	67	57.2239	KD5-10	61	62.8525	KD6-10	55	69.7091
Mean	65.3	58.7136		64.4	59.5342		58.5	65.5385		65.3	58.7136		64.7	59.2581		64.9	59.0755	Mean	60.1389
																		SD	2.66422
Group 2: RA+Rio
KD14-1	69	55.5652	KD15-1	63	60.8571	KD16-1	53	72.3396	KD17-1	56	68.4643	KD18-1	64	59.9062	KD19-1	65	58.9846		61.246
KD14-2	74	51.8108	KD15-2	55	69.7091	KD16-2	65	58.9846	KD17-2	64	59.9062	KD18-2	61	62.8525	KD19-2	61	62.8525		60
KD14-3	62	61.8387	KD15-3	64	59.9062	KD16-3	65	58.9846	KD17-3	62	61.8387	KD18-3	59	64.9831	KD19-3	58	66.1034		64.01
KD14-4	62	61.8387	KD15-4	61	62.8525	KD16-4	58	66.1034	KD17-4	62	61.8387	KD18-4	63	60.8571	KD19-4	56	68.4643		64.98
KD14-5	53	72.3396	KD15-5	60	63.9	KD16-5	56	68.4643	KD17-5	63	60.8571	KD18-5	58	66.1034	KD19-5	60	63.9		63.58
KD14-6	51	75.1765	KD15-6	63	60.8571	KD16-6	58	66.1034	KD17-6	55	69.7091	KD18-6	61	62.8525	KD19-6	58	66.1034		63.58
KD14-7	61	62.8525	KD15-7	70	54.7714	KD16-7	53	72.3396	KD17-7	59	64.9831	KD18-7	60	63.9	KD19-7	63	60.8571
KD14-8	54	71	KD15-8	65	58.9846	KD16-8	73	52.5205	KD17-8	57	67.2632	KD18-8	59	64.9831	KD19-8	60	63.9
KD14-9	70	54.7714	KD15-9	74	51.8108	KD16-9	60	63.9	KD17-9	56	68.4643	KD18-9	62	61.8387	KD19-9	62	61.8387
KD14-10	70	54.7714	KD15-10	64	59.9062	KD16-10	58	66.1034	KD17-10	56	68.4643	KD18-10	56	68.4643	KD19-10	60	63.9
Mean	62.6	61.246		63.9	60		59.9	64.0067		59	64.9831		60.3	63.5821		60.3	63.5821	Mean	62.9
																		SD	1.8783
Group 3: O2+PL
KD33-1	43	89.1628	KD34-1	37	103.622	KD35-1	44	87.1364	KD36-1	39	98.3077	KD37-1	41	93.5122	KD38-1	42	91.2857		119.81
KD33-2	33	116.182	KD34-2	48	79.875	KD35-2	37	103.622	KD36-2	43	89.1628	KD37-2	49	78.2449	KD38-2	46	83.3478		104.54
KD33-3	34	112.765	KD34-3	37	103.622	KD35-3	43	89.1628	KD36-3	32	119.812	KD37-3	45	85.2	KD38-3	40	95.85		96.57
KD33-4	27	142	KD34-4	34	112.765	KD35-4	34	112.765	KD36-4	37	103.622	KD37-4	48	79.875	KD38-4	48	79.875		104.75
KD33-5	27	142	KD34-5	28	136.929	KD35-5	40	95.85	KD36-5	39	98.3077	KD37-5	39	98.3077	KD38-5	38	100.895		94.43
KD33-6	29	132.207	KD34-6	34	112.765	KD35-6	40	95.85	KD36-6	42	91.2857	KD37-6	38	100.895	KD38-6	33	116.182		98.81
KD33-7	28	136.929	KD34-7	33	116.182	KD35-7	43	89.1628	KD36-7	44	87.1364	KD37-7	36	106.5	KD38-7	29	132.207
KD33-8	31	123.677	KD34-8	41	93.5122	KD35-8	40	95.85	KD36-8	25	153.36	KD37-8	39	98.3077	KD38-8	39	98.3077
KD33-9	40	95.85	KD34-9	32	119.812	KD35-9	39	98.3077	KD36-9	34	112.765	KD37-9	36	106.5	KD38-9	38	100.895
KD33-10	28	136.929	KD34-10	42	91.2857	KD35-10	37	103.622	KD36-10	31	123.677	KD37-10	35	109.543	KD38-10	35	109.543
Mean	32	119.812		36.6	104.754		39.7	96.5743		36.6	104.754		40.6	94.4335		38.8	98.8144	Mean	103.19
																		SD	9.17376
Group 4: O2+Rio-P
KD40-1	45	85.2	KD41-1	44	87.1364	KD42-1	50	76.68	KD43-1	47	81.5745	KD44-1	56	68.4643	KD45-1	44	87.1364		79.38
KD40-2	50	76.68	KD41-2	40	95.85	KD42-2	63	60.8571	KD43-2	48	79.875	KD44-2	57	67.2632	KD45-2	44	87.1364		79.21
KD40-3	50	76.68	KD41-3	56	68.4643	KD42-3	55	69.7091	KD43-3	52	73.7308	KD44-3	51	75.1765	KD45-3	61	62.8525		67.86
KD40-4	49	78.2449	KD41-4	46	83.3478	KD42-4	53	72.3396	KD43-4	56	68.4643	KD44-4	49	78.2449	KD45-4	56	68.4643		71.53
KD40-5	52	73.7308	KD41-5	57	67.2632	KD42-5	43	89.1628	KD43-5	56	68.4643	KD44-5	48	79.875	KD45-5	67	57.2239		72.75
KD40-6	44	87.1364	KD41-6	45	85.2	KD42-6	60	63.9	KD43-6	52	73.7308	KD44-6	50	76.68	KD45-6	64	59.9062		68.22
KD40-7	45	85.2	KD41-7	49	78.2449	KD42-7	56	68.4643	KD43-7	58	66.1034	KD44-7	49	78.2449	KD45-7	57	67.2632
KD40-8	42	91.2857	KD41-8	42	91.2857	KD42-8	58	66.1034	KD43-8	47	81.5745	KD44-8	53	72.3396	KD45-8	57	67.2632
KD40-9	55	69.7091	KD41-9	50	76.68	KD42-9	66	58.0909	KD43-9	57	67.2632	KD44-9	58	66.1034	KD45-9	60	63.9
KD40-10	51	75.1765	KD41-10	55	69.7091	KD42-10	61	62.8525	KD43-10	63	60.8571	KD44-10	56	68.4643	KD45-10	52	73.7308
Mean	48.3	79.3789		48.4	79.2149		56.5	67.8584		53.6	71.5299		52.7	72.7514		56.2	68.2206	Mean	73.159
																		SD	5.11203

## Sheet: Macrophage count
Group 1: RA + PL		Macrophage
	KD1	0.2
	KD2	0.6
	KD3	0.6
	KD4	0
	KD5	0.4
	KD6	0.2
	Mean	0.333333
	SD	0.242212
Group 2: RA + Rio		Macrophage
	KD14	0
	KD15	0.2
	KD16	0.4
	KD17	0.4
	KD18	0.6
	KD19	1.4
	Mean	0.5
		0.485798
Group 3: O2 + PL		Macrophage
	KD33	23.8
	KD34	3.8
	KD35	5
	KD36	6.7
	KD37	11.2
	KD38	8.1
	Mean	9.76667
		7.34157
Group 4: O2 + Rio-P		Macrophage
	KD40	2.4
	KD41	0.4
	KD42	5
	KD43	3.4
	KD44	0.6
	KD45	3.8
	Mean	2.6
		1.82866

## Sheet: RSVP and RVH
Group 1: RA + PL
ID	Weight	Sex	RV	LV+S	RV/LV+S	RVSP
KD1	19.53	M	0.0193	0.0757	0.254954	14
KD2	21.02	M	0.0246	0.0658	0.37386	13
KD3	17.42	M	0.0185	0.07	0.264286	14
KD4	16	F	0.019	0.0673	0.282318	14
KD5	16.9	F	0.0197	0.0641	0.307332	14
KD6	17.75	M	0.0212	0.0681	0.311307	16
Mean	18.1033		0.0203833	0.0685	0.299009	14.1667
Group 2: RA + Rio
KD14	18.76	M	0.0245	0.0784	0.3125	17
KD15	19.75	M	0.0231	0.0755	0.30596	21
KD16	15.39	M	0.015	0.0704	0.213068	18
KD17	22.34	M	0.0209	0.0757	0.27609	17
KD18	13.42	M	0.0212	0.0621	0.341385	14
KD19	14.59	F	0.0181	0.0711	0.254571	11
Mean	17.375		0.0204667	0.0722	0.283929	16.3333
Group 3: O2 + PL
KD33	17.43	F	0.0222	0.0576	0.385417	24
KD34	18.3	M	0.0394	0.0566	0.696113	19
KD35	19.29	M	0.0283	0.0643	0.440124	25
KD36	21.64	F	0.0212	0.0602	0.352159	31
KD37	19.61	M	0.0328	0.0668	0.491018	23
KD38	18.23	M	0.0289	0.0645	0.448062	21
Mean	19.0833		0.0288	0.0616667	0.468816	23.8333
Group 4: O2 + Rio-P (10>5>2.5)
KD 40	19.86	F	0.0252	0.0819	0.307692	22
KD 41	22.06	M	0.0239	0.0714	0.334734	16
KD 42	22.43	M	0.0224	0.091	0.246154	20
KD 43	25.02	F	0.0264	0.0806	0.327543	21
KD 44	16.75	M	0.0298	0.0662	0.450151	18
KD 45	20.55	F	0.0262	0.0831	0.315283	18
Mean	21.1117		0.02565	0.0790333	0.33026	19.1667
